# Supplementary material for: Clear phylogeographic pattern and genetic structure of wild boar Sus scrofa population in Central and Eastern Europe
Source: Sci Rep. 2021 May 6;11:9680. doi: 10.1038/s41598-021-88991-1 (PMC8102581; doi:10.1038/s41598-021-88991-1)
Supplement: Supplementary file 2 — Supplementary Information. [file 41598_2021_88991_MOESM2_ESM.xlsx]

## Sheet: All samples
Animal ID	Marker	Haplotype D-loop	Haplotype Fgs	Short D-loop haplotype (75 bp)	Pop ID D-loop	Pop ID Fgs	Clade	Genland D-loop	Geneland D-loop Poland	Genland Fgs	Year	X	Y	Country
2	D-loop	H1a		H2	9		1	I	II		2007	23.4972	53.3065	Poland
11	D-loop	H2a		H1	9		3	I	II		2007	23.691	52.8362	Poland
13	D-loop	H2a		H1	9		3	I	II		2007	23.8998	52.8796	Poland
16	D-loop	H2a		H1	9		3	I	II		2007	23.2596	54.0024	Poland
18	D-loop	H2a		H1	9		3	I	II		2007	23.6967	52.759	Poland
27	D-loop	H3		H5	9		3	I	II		2008	23.2505	54.0349	Poland
30	D-loop	H2a		H1	9		3	I	II		2008	23.2824	53.954	Poland
36	D-loop	H3		H5	9		3	I	II		2008	23.5755	52.9575	Poland
37	D-loop	H2a		H1	9		3	I	II		2008	23.5078	52.6503	Poland
38	D-loop	H2b		H1	9		3	I	II		2008	23.5313	52.6422	Poland
41	D-loop	H2a		H1	9		3	I	II		2008	23.6077	52.8132	Poland
42	D-loop	H3		H5	9		3	I	II		2008	23.4774	52.66	Poland
44	D-loop	H4a		H1	9		2	I	II		2008	23.5202	52.9466	Poland
46	D-loop	H2a		H1	9		3	I	II		2008	23.6131	52.8137	Poland
47	D-loop/Fgs	H3	H3.1	H5	9	4 (POL-E/BEL-W)	3	I	II	III	2008	22.7953	52.8481	Poland
48	D-loop	H2a		H1	9		3	I	II		2008	23.5749	52.8846	Poland
49	D-loop	H3		H5	9		3	I	II		2008	23.4899	52.647	Poland
50	D-loop	H2a		H1	9		3	I	II		2008	23.5796	52.8846	Poland
51	D-loop	H2a		H1	9		3	I	II		2008	22.5032	53.5587	Poland
52	D-loop	H2a		H1	9		3	I	II		2008	22.6184	53.5118	Poland
53	D-loop	H4a		H1	9		2	I	II		2008	22.4923	53.7077	Poland
54	D-loop	H2a		H1	9		3	I	II		2008	22.6785	53.5699	Poland
55	D-loop	H2a		H1	9		3	I	II		2008	22.6795	53.5683	Poland
56	D-loop	H2a		H1	9		3	I	II		2008	22.6058	53.5499	Poland
58	D-loop	H2a		H1	9		3	I	II		2008	22.6659	53.5598	Poland
60	D-loop	H4a		H1	9		2	I	II		2008	22.4891	53.7043	Poland
61	D-loop	H2a		H1	9		3	I	II		2008	22.6122	53.5832	Poland
63	D-loop	H2a		H1	9		3	I	II		2008	22.6144	53.5824	Poland
66	D-loop	H2a		H1	9		3	I	II		2008	22.0376	53.2858	Poland
67	D-loop	H4a		H1	9		2	I	II		2008	21.8425	53.2369	Poland
68	D-loop	H3		H5	9		3	I	II		2008	23.4678	52.579	Poland
69	D-loop	H3		H5	9		3	I	II		2008	23.4921	52.6684	Poland
71	D-loop	H2a		H1	9		3	I	II		2008	23.614	52.812	Poland
72	D-loop	H2a		H1	9		3	I	II		2008	23.4717	52.5586	Poland
75	D-loop	H2a		H1	9		3	I	II		2008	23.5302	52.6326	Poland
78	D-loop	H2a		H1	9		3	I	II		2008	23.415	52.937	Poland
79	D-loop	H2a		H1	9		3	I	II		2008	23.5048	52.6125	Poland
82	D-loop/Fgs	H2a	H2a.1	H1	9	4 (POL-E/BEL-W)	3	I	II	III	2008	23.5745	52.8969	Poland
83	D-loop	H2a		H1	9		3	I	II		2008	23.4285	52.9378	Poland
85	D-loop	H3		H5	9		3	I	II		2008	23.3292	52.7679	Poland
86	D-loop	H2a		H1	9		3	I	II		2008	23.4693	52.5717	Poland
89	D-loop	H2a		H1	9		3	I	II		2008	23.4686	52.5968	Poland
92	D-loop	H2a		H1	9		3	I	II		2008	23.5282	53.0228	Poland
93	D-loop	H2a		H1	9		3	I	II		2008	23.6634	52.9582	Poland
122	D-loop	H1a		H2	9		1	I	II		2008	23.5786	53.3013	Poland
123	D-loop	H2a		H1	9		3	I	II		2008	23.5936	53.2409	Poland
125	D-loop	H2a		H1	9		3	I	II		2008	23.4282	53.2217	Poland
126	D-loop	H2a		H1	9		3	I	II		2008	23.7466	53.2238	Poland
127	D-loop	H4a		H1	9		2	I	II		2008	23.5708	53.2311	Poland
129	D-loop	H1a		H2	9		1	I	II		2008	23.6112	53.274	Poland
133	D-loop	H2a		H1	9		3	I	II		2008	23.5839	53.2164	Poland
136	D-loop	H2a		H1	9		3	I	II		2008	23.3003	53.2729	Poland
137	D-loop	H2a		H1	9		3	I	II		2008	22.8612	54.0147	Poland
138	D-loop	H2a		H1	9		3	I	II		2008	22.8295	54.0127	Poland
140	D-loop	H2a		H1	9		3	I	II		2008	22.8552	54.0213	Poland
141	D-loop	H2a		H1	9		3	I	II		2008	22.8448	54.03	Poland
142	D-loop	H2a		H1	9		3	I	II		2008	22.8003	54.0277	Poland
143	D-loop	H2a		H1	9		3	I	II		2008	22.8568	54.0166	Poland
144	D-loop	H2a		H1	9		3	I	II		2008	22.7919	54.0353	Poland
145	D-loop	H3		H5	9		3	I	II		2008	23.1724	54.046	Poland
146	D-loop	H2a		H1	9		3	I	II		2008	22.7898	54.0551	Poland
147	D-loop	H2a		H1	9		3	I	II		2008	22.793	54.0529	Poland
148	D-loop	H2a		H1	9		3	I	II		2008	22.7069	53.9107	Poland
149	D-loop	H2a		H1	9		3	I	II		2008	23.9005	52.8409	Poland
152	D-loop	H2a		H1	9		3	I	II		2008	23.249	53.3737	Poland
155	D-loop	H2a		H1	9		3	I	II		2008	23.2337	53.3581	Poland
157	D-loop	H2a		H1	9		3	I	II		2008	23.2666	53.382	Poland
159	D-loop	H2a		H1	9		3	I	II		2008	23.2224	53.3674	Poland
161	D-loop	H2a		H1	9		3	I	II		2008	23.2267	53.359	Poland
162	D-loop	H2a		H1	9		3	I	II		2008	23.2187	53.3576	Poland
165	D-loop	H2a		H1	9		3	I	II		2008	23.3188	53.3529	Poland
167	D-loop	H2a		H1	9		3	I	II		2008	23.2848	53.378	Poland
170	D-loop	H2a		H1	9		3	I	II		2008	23.2498	53.3773	Poland
171	D-loop	H2a		H1	9		3	I	II		2008	23.2739	53.3687	Poland
174	D-loop	H2a		H1	9		3	I	II		2008	23.4588	52.5816	Poland
177	D-loop	H2a		H1	9		3	I	II		2008	23.4534	52.5822	Poland
181	D-loop	H3		H5	9		3	I	II		2008	23.5415	52.7101	Poland
182	D-loop	H2a		H1	9		3	I	II		2008	23.5244	52.6242	Poland
183	D-loop	H2a		H1	9		3	I	II		2008	23.4959	52.6269	Poland
188	D-loop	H4b		H1	9		2	I	II		2008	23.5782	52.8848	Poland
194	D-loop	H2a		H1	9		3	I	II		2008	23.7532	52.6588	Poland
195	D-loop	H2a		H1	9		3	I	II		2008	23.8125	52.729	Poland
196	D-loop	H3		H5	9		3	I	II		2008	23.8269	52.6794	Poland
204	D-loop/Fgs	H2a	H2a.2	H1	9	4 (POL-E/BEL-W)	3	I	II	III	2008	22.765	53.557	Poland
205	D-loop	H2a		H1	9		3	I	II		2008	22.7743	53.5497	Poland
206	D-loop	H2a		H1	9		3	I	II		2008	22.715	53.578	Poland
213	D-loop	H2a		H1	9		3	I	II		2008	22.7721	53.5483	Poland
217	D-loop	H3		H5	9		3	I	II		2008	23.144	53.8985	Poland
222	D-loop	H2a		H1	9		3	I	II		2008	23.2874	52.487	Poland
223	D-loop	H3		H5	9		3	I	II		2008	23.3872	52.5365	Poland
224	D-loop/Fgs	H2a	H2a.2	H1	9	4 (POL-E/BEL-W)	3	I	II	III	2008	23.2571	53.9976	Poland
226	D-loop	H2a		H1	9		3	I	II		2008	23.2677	53.9999	Poland
227	D-loop	H3		H5	9		3	I	II		2008	23.2116	53.9872	Poland
228	D-loop	H2a		H1	9		3	I	II		2008	23.2542	54.0327	Poland
235	D-loop	H3		H5	9		3	I	II		2008	23.2133	53.9884	Poland
236	D-loop	H2a		H1	9		3	I	II		2008	23.2135	53.9869	Poland
237	D-loop	H2a		H1	9		3	I	II		2008	23.2518	53.9734	Poland
241	D-loop	H2a		H1	9		3	I	II		2008	23.1369	53.9615	Poland
242	D-loop	H3		H5	9		3	I	II		2008	23.0874	53.977	Poland
247	D-loop	H3		H5	9		3	I	II		2008	23.1776	53.9744	Poland
249	D-loop	H3		H5	9		3	I	II		2008	23.2818	53.9547	Poland
251	D-loop	H2a		H1	9		3	I	II		2008	23.2209	53.783	Poland
252	D-loop	H2a		H1	9		3	I	II		2008	23.2179	53.7818	Poland
253	D-loop/Fgs	H3	H3.1	H5	9	4 (POL-E/BEL-W)	3	I	II	III	2008	23.2372	53.9455	Poland
256	D-loop	H3		H5	9		3	I	II		2008	23.2827	53.8633	Poland
258	D-loop	H2a		H1	9		3	I	II		2008	23.4139	53.8427	Poland
260	D-loop	H4a		H1	9		2	I	II		2008	23.485	53.861	Poland
261	D-loop	H4a		H1	9		2	I	II		2008	23.4823	53.8592	Poland
268	D-loop	H4a		H1	9		2	I	II		2008	22.9798	54.2849	Poland
269	D-loop	H2a		H1	9		3	I	II		2008	23.2517	54.0694	Poland
270	D-loop	H4a		H1	9		2	I	II		2008	23.4763	53.8972	Poland
273	D-loop	H1a		H2	9		1	I	II		2008	22.9383	53.9992	Poland
274	D-loop	H2a		H1	9		3	I	II		2008	23.0626	53.9847	Poland
277	D-loop	H1a		H2	9		1	I	II		2008	22.9002	54.0227	Poland
280	D-loop	H2a		H1	9		3	I	II		2008	23.0297	53.9928	Poland
281	D-loop	H2a		H1	9		3	I	II		2008	22.9715	53.9782	Poland
282	D-loop	H3		H5	9		3	I	II		2008	22.9826	53.9708	Poland
283	D-loop	H2a		H1	9		3	I	II		2008	22.1066	52.9516	Poland
284	D-loop	H3		H5	9		3	I	II		2008	22.0163	52.955	Poland
285	D-loop	H4a		H1	9		2	I	II		2008	22.0618	53.0972	Poland
286	D-loop	H3		H5	9		3	I	II		2008	22.0444	52.9423	Poland
287	D-loop	H2a		H1	9		3	I	II		2008	23.0997	53.3074	Poland
288	D-loop	H2a		H1	9		3	I	II		2008	23.485	53.2188	Poland
300	D-loop/Fgs	H2a	H2a.2	H1	9	4 (POL-E/BEL-W)	3	I	II	III	2008	22.1141	53.0142	Poland
302	D-loop/Fgs	H1a	H1a.1	H2	9	4 (POL-E/BEL-W)	1	I	II	III	2008	22.1039	53.0052	Poland
303	D-loop	H1a		H2	9		1	I	II		2008	22.1353	53.0241	Poland
306	D-loop	H2a		H1	9		3	I	II		2008	22.0576	53.4937	Poland
308	D-loop	H2a		H1	9		3	I	II			21.8131	53.4613	Poland
309	D-loop	H11		H1	9		3	I	II		2008	21.8968	53.3562	Poland
311	D-loop	H4a		H1	9		2	I	II		2008	21.8783	53.3855	Poland
312	D-loop	H4a		H1	9		2	I	II		2008	21.91	53.3574	Poland
313	D-loop	H4a		H1	9		2	I	II		2008	21.9298	53.3531	Poland
315	D-loop	H2a		H1	9		3	I	II		2008	22.903	53.9482	Poland
320	D-loop	H3		H5	9		3	I	II		2008	22.9147	53.9414	Poland
321	D-loop	H2a		H1	9		3	I	II		2008	22.9258	53.9394	Poland
322	D-loop	H2a		H1	9		3	I	II		2008	22.9177	53.9085	Poland
324	D-loop	H3		H5	9		3	I	II		2008	22.9307	53.9331	Poland
325	D-loop	H3		H5	9		3	I	II		2008	22.9111	53.9502	Poland
326	D-loop/Fgs	H2a	H2a.2	H1	9	4 (POL-E/BEL-W)	3	I	II	III	2009	23.219	53.9729	Poland
330	D-loop	H2a		H1	9		3	I	II		2009	23.1821	53.9585	Poland
333	D-loop	H2a		H1	9		3	I	II		2009	23.1222	53.9735	Poland
335	D-loop/Fgs	H2a	H2a.2	H1	9	4 (POL-E/BEL-W)	3	I	II	III	2008	23.0918	53.9699	Poland
340	D-loop	H3		H5	9		3	I	II		2009	23.1897	53.9755	Poland
341	D-loop	H1a		H2	9		1	I	II		2009	22.9445	54.0007	Poland
343	D-loop	H3		H5	9		3	I	II		2008	23.3163	53.9922	Poland
345	D-loop	H3		H5	9		3	I	II		2008	23.2159	53.9806	Poland
350	D-loop	H2a		H1	9		3	I	II		2009	23.2437	53.9639	Poland
351	D-loop	H3		H5	9		3	I	II		2009	23.1831	53.9522	Poland
353	D-loop	H3		H5	9		3	I	II		2009	23.317	53.9914	Poland
358	D-loop	H2a		H1	9		3	I	II		2009	22.221	54.1643	Poland
361	D-loop	H2a		H1	9		3	I	II		2009	22.2341	54.124	Poland
363	D-loop	H2a		H1	9		3	I	II		2009	22.1556	54.1961	Poland
367	D-loop	H2a		H1	8		3	I	II		2014	23.7583	51.0068	Poland
369	D-loop	H1a		H2	8		1	I	II		2014	23.1742	51.212	Poland
370	D-loop	H2a		H1	8		3	I	II		2014	23.456	51.1941	Poland
371	D-loop	H3		H5	8		3	I	II		2014	23.456	51.1941	Poland
372	D-loop	H1a		H2	8		1	I	II		2014	23.299	51.2082	Poland
373	D-loop	H1a		H2	8		1	I	II		2014	23.299	51.2082	Poland
374	D-loop	H2a		H1	8		3	I	II		2014	23.1742	51.212	Poland
376	D-loop	H2a		H1	8		3	I	II		2014	23.1742	51.212	Poland
379	D-loop	H2a		H1	8		3	I	II		2014	23.6194	51.2954	Poland
381	D-loop	H2a		H1	8		3	I	II		2014	23.4653	51.3356	Poland
382	D-loop	H2a		H1	8		3	I	II		2014	23.6194	51.2954	Poland
385	D-loop/Fgs	H1a	H1a.1	H2	3	2 (POL-W)	1	I	I	I	2014	15.6539	51.1421	Poland
387	D-loop	H2a		H1	3		3	I	II		2014	15.3608	50.9356	Poland
388	D-loop	H2a		H1	3		3	I	II		2015	15.5493	50.8874	Poland
392	D-loop	H2a		H1	7		3	I	II		2014	21.1168	49.5909	Poland
393	D-loop/Fgs	H12	H12	H1	7	3 (POL-S)	2	I	II	II	2014	21.009	50.0286	Poland
395	D-loop	H12		H1	3		2	I	II		2014	15.5493	50.8874	Poland
397	D-loop/Fgs	H2a	H2a.11	H1	3	2 (POL-W)	3	I	II	I	2015	15.4534	50.9513	Poland
400	D-loop/Fgs	H2a	H2a.3	H1	1	1 (POL-N)	3	I	I	I		18.0992	54.3248	Poland
401	D-loop/Fgs	H1a	H1a.1	H2	1	1 (POL-N)	1	I	I	I	2014	18.3787	54.3736	Poland
406	D-loop	H1b		H2	7		1	I	II		2015	20.7425	49.9978	Poland
409	D-loop	H4b		H1	7		2	I	II		2015	20.4036	49.8881	Poland
410	D-loop	H1b		H2	7		1	I	II		2015	20.7425	49.9978	Poland
411	D-loop	H4b		H1	7		2	I	II		2015	20.7425	49.9978	Poland
412	D-loop	H2a		H1	7		3	I	II		2015	20.772	49.976	Poland
414	D-loop	H4b		H1	7		2	I	II		2015	20.7425	49.9978	Poland
415	D-loop	H2a		H1	7		3	I	II		2015	21.007	50.0083	Poland
417	D-loop	H1b		H2	7		1	I	II		2015	20.772	49.976	Poland
420	D-loop	H4b		H1	7		2	I	II		2015	20.7425	49.9978	Poland
421	D-loop	H4b		H1	7		2	I	II		2015	20.772	49.976	Poland
423	D-loop	H2a		H1	7		3	I	II		2015	21.1	49.8707	Poland
429	D-loop	H2a		H1	9		3	I	II		2014	22.7238	52.6585	Poland
432	D-loop	H4b		H1	1		2	I	I		2014	19.4045	54.1561	Poland
434	D-loop	H2a		H1	1		3	I	I		2014	19.4232	54.1549	Poland
442	D-loop	H4a		H1	1		2	I	I		2009	19.7025	54.2253	Poland
444	D-loop	H3		H5	1		3	I	I		2009	19.6666	54.2128	Poland
447	D-loop	H4a		H1	1		2	I	I		2009	17.2937	54.2064	Poland
449	D-loop	H4a		H1	1		2	I	I		2009	17.3222	54.2893	Poland
450	D-loop	H2a		H1	5		3	I	II		2009	17.3563	51.4591	Poland
451	D-loop	H1a		H2	5		1	I	II		2009	17.3867	51.4674	Poland
452	D-loop	H2a		H1	5		3	I	II		2009	17.2194	51.4659	Poland
453	D-loop	H1a		H2	5		1	I	II		2009	17.3453	51.4568	Poland
454	D-loop	H2a		H1	5		3	I	II		2009	17.2786	51.5773	Poland
455	D-loop	H2a		H1	9		3	I	II		2009	22.4438	52.1067	Poland
456	D-loop	H4a		H1	9		2	I	II		2009	21.9749	52.504	Poland
457	D-loop	H2a		H1	9		3	I	II		2009	22.2681	52.641	Poland
459	D-loop	H2a		H1	9		3	I	II		2009	22.256	52.6407	Poland
460	D-loop	H2a		H1	9		3	I	II		2009	23.2822	54.0299	Poland
461	D-loop	H3		H5	9		3	I	II		2009	23.2827	54.0287	Poland
464	D-loop	H3		H5	4		3	I	II		2009	19.4408	52.1182	Poland
467	D-loop	H2a		H1	4		3	I	II		2009	19.4189	52.1065	Poland
468	D-loop	H4b		H1	4		2	I	II		2009	19.4372	52.106	Poland
469	D-loop	H4b		H1	5		2	I	II		2010	18.6714	50.5233	Poland
470	D-loop	H4b		H1	5		2	I	II		2009	18.6765	50.5201	Poland
471	D-loop	H1a		H2	5		1	I	II		2009	18.7346	50.5445	Poland
472	D-loop	H5		H1	5		3	I	II		2009	18.6043	50.4666	Poland
474	D-loop	H4a		H1	1		2	I	I		2009	18.9973	53.4826	Poland
476	D-loop	H3		H5	1		3	I	I		2009	19.221	53.5082	Poland
477	D-loop	H2a		H1	1		3	I	I		2009	18.9828	53.5383	Poland
479	D-loop	H4a		H1	1		2	I	I		2009	19.1118	53.4856	Poland
480	D-loop	H4a		H1	1		2	I	I		2009	19.2062	53.4747	Poland
482	D-loop	H2a		H1	9		3	I	II		2009	22.2811	54.0153	Poland
483	D-loop	H2a		H1	9		3	I	II		2010	22.9981	54.0519	Poland
486	D-loop	H2a		H1	9		3	I	II		2010	22.9392	53.9954	Poland
488	D-loop	H2a		H1	9		3	I	II		2001	22.9128	54.034	Poland
489	D-loop	H3		H5	9		3	I	II		2009	23.0078	53.9873	Poland
490	D-loop	H2a		H1	9		3	I	II		2009	22.9819	53.9937	Poland
493	D-loop	H2a		H1	9		3	I	II		2010	23.7104	52.8197	Poland
494	D-loop	H2a		H1	9		3	I	II		2010	23.6791	52.8158	Poland
495	D-loop	H2a		H1	9		3	I	II		2010	23.714	52.8198	Poland
497	D-loop	H2a		H1	9		3	I	II		2010	23.7729	52.7865	Poland
502	D-loop	H3		H5	9		3	I	II		2010	23.8002	52.8123	Poland
517	D-loop	H2a		H1	5		3	I	II		2010	18.2422	50.8359	Poland
519	D-loop	H2a		H1	5		3	I	II		2009	17.9645	50.4371	Poland
520	D-loop/Fgs	H1b	H1b.1	H2	5	2 (POL-W)	1	I	II	II	2010	17.8929	50.4922	Poland
521	D-loop	H2a		H1	5		3	I	II		2009	17.911	50.4986	Poland
522	D-loop	H2a		H1	9		3	I	II		2010	23.8832	52.8706	Poland
523	D-loop	H2a		H1	9		3	I	II		2010	23.4241	52.9	Poland
529	D-loop/Fgs	H2a	H2a.4	H1	9	4 (POL-E/BEL-W)	3	I	II	III	2009	23.8854	52.7055	Poland
530	D-loop/Fgs	H2a	H2a.2	H1	9	4 (POL-E/BEL-W)	3	I	II	III	2009	23.8102	52.7279	Poland
531	D-loop/Fgs	H2a	H2a.2	H1	9	4 (POL-E/BEL-W)	3	I	II	III	2009	23.9277	52.7202	Poland
532	D-loop/Fgs	H3	H3.1	H5	9	4 (POL-E/BEL-W)	3	I	II	III	2009	23.8833	52.6909	Poland
533	D-loop	H2a		H1	9		3	I	II		2009	23.9287	52.7159	Poland
534	D-loop	H2a		H1	9		3	I	II		2009	23.7517	52.7204	Poland
536	D-loop	H3		H5	4		3	I	II		2010	20.4377	53.1719	Poland
537	D-loop	H2a		H1	4		3	I	II		2010	20.0314	53.0958	Poland
538	D-loop	H2a		H1	4		3	I	II		2010	20.3383	52.8735	Poland
539	D-loop	H6		H1	4		3	I	II		2010	20.0626	52.8602	Poland
540	D-loop	H2a		H1	4		3	I	II		2010	20.4309	53.1699	Poland
541	D-loop	H4a		H1	2		2	I	I		2010	16.4759	53.4469	Poland
542	D-loop	H4a		H1	2		2	I	I		2010	16.4196	53.3929	Poland
543	D-loop	H4a		H1	2		2	I	I		2010	16.4614	53.3256	Poland
544	D-loop	H2a		H1	2		3	I	I		2010	16.44	53.3595	Poland
546	D-loop	H2a		H1	8		3	I	II		2010	22.6541	50.1967	Poland
547	D-loop	H2a		H1	7		3	I	II		2010	21.5154	50.3041	Poland
548	D-loop	H2a		H1	8		3	I	II		2010	22.6629	50.2051	Poland
549	D-loop	H2a		H1	8		3	I	II		2010	22.6655	50.1995	Poland
550	D-loop	H2a		H1	8		3	I	II		2010	22.7292	50.0992	Poland
551	D-loop/Fgs	H1a	H1a.2	H2	3	2 (POL-W)	1	I	I	I	2010	15.0351	52.3027	Poland
552	D-loop/Fgs	H1a	H1a.2	H2	3	2 (POL-W)	1	I	I	I	2010	15.0642	52.2864	Poland
553	D-loop/Fgs	H1a	H1a.1	H2	3	2 (POL-W)	1	I	I	I	2010	14.9309	52.2296	Poland
555	D-loop/Fgs	H1a	H1a.2	H2	3	2 (POL-W)	1	I	I	I	2010	15.0401	52.2731	Poland
556	D-loop	H2a		H1	6		3	I	II		2010	20.0182	51.5969	Poland
557	D-loop	H2a		H1	6		3	I	II		2010	20.1241	51.4973	Poland
559	D-loop	H2a		H1	6		3	I	II		2010	20.2097	51.3826	Poland
560	D-loop	H3		H5	6		3	I	II		2011	19.9677	51.3442	Poland
561	D-loop	H2a		H1	6		3	I	II		2011	20.0706	51.5645	Poland
563	D-loop	H3		H5	8		3	I	II		2010	22.9612	50.7554	Poland
567	D-loop	H7		H1	6		3	I	II		2010	20.4966	50.3815	Poland
568	D-loop/Fgs	H2a	H2a.5	H1	6	3 (POL-S)	3	I	II	II	2010	20.0088	50.4412	Poland
569	D-loop	H1a		H2	6		1	I	II		2010	20.0022	50.428	Poland
570	D-loop	H2a		H1	6		3	I	II		2010	20.0492	50.4184	Poland
571	D-loop	H2a		H1	6		3	I	II		2010	20.0475	50.4043	Poland
575	D-loop/Fgs	H4b	H4b.1	H1	3	2 (POL-W)	2	I	I	I	2010	15.0572	51.5323	Poland
576	D-loop/Fgs	H2a	H2a.3	H1	3	2 (POL-W)	3	I	I	I	2011	15.0057	51.4428	Poland
577	D-loop	H4b		H1	3		2	I	I		2010	15.0202	51.5315	Poland
578	D-loop/Fgs	H6	H6.1	H1	7	3 (POL-S)	3	I	II	II	2011	22.1907	49.1851	Poland
580	D-loop/Fgs	H2a	H2a.6	H1	7	3 (POL-S)	3	I	II	II	2011	22.1379	49.2916	Poland
581	D-loop	H2a		H1	13		3	III			2010	38.3991	48.7061	Ukraine
586	D-loop	H8a		H1	13		3	III			2011	39.0021	48.6127	Ukraine
592	D-loop	H2a		H1	13		3	III			2010	39.3252	49.2026	Ukraine
595	D-loop	H3		H5	13		3	III			2011	39.5283	48.8357	Ukraine
599	D-loop/Fgs	H3	H3.1	H5	13	7 (UKR-E)	3	III		III	2011	39.1907	48.113	Ukraine
601	D-loop/Fgs	H3	H3.1	H5	13	7 (UKR-E)	3	III		III	2011	38.7497	49.6383	Ukraine
606	D-loop	H1a		H2	6		1	I	II		2014	19.8328	51.1331	Poland
613	D-loop	H2a		H1	9		3	I	II		2008	22.8153	54.0307	Poland
614	D-loop/Fgs	H2a	H2a.2	H1	11	5 (BEL-N)	3	II		III	2007	30.25	54.6667	Belarus
615	D-loop	H6		H1	11		3	II		III	2007	28	55.5	Belarus
616	D-loop/Fgs	H3	H3.1	H5	11	5 (BEL-N)	3	II		III	2007	29.75	55.3333	Belarus
617	D-loop/Fgs	H6	H6.1	H1	11	5 (BEL-N)	3	II			2007	28	55.5	Belarus
618	D-loop/Fgs	H3	H3.1	H5	12	6 (BEL-S)	3	II		III	2007	29.75	51.5	Belarus
619	D-loop/Fgs	H2a	H2a.7	H1	9	4 (POL-E/BEL-W)	3	I		III	2007	23.9574	52.6251	Belarus
620	D-loop	H6		H1	11		3	II			2007	28	55.5	Belarus
621	D-loop	H6		H1	11		3	II			2007	29.9	55.7833	Belarus
622	D-loop	H4b		H1	9		2	I			2007	23.9665	52.6982	Belarus
623	D-loop	H3		H5	9		3	I			2007	24.2039	52.8075	Belarus
624	D-loop	H3		H5	11		3	II			2007	29.75	55.3333	Belarus
625	D-loop	H2a		H1	9		3	I			2007	23.8367	52.5462	Belarus
626	D-loop	H3		H5	9		3	I			2007	24.4093	52.8297	Belarus
627	D-loop	H9		H1	11		3	II			2007	28	55.5	Belarus
628	D-loop	H2a		H1	9		3	I			2007	24.1251	52.8888	Belarus
629	D-loop	H2a		H1	9		3	I		III	2007	23.9443	52.6284	Belarus
630	D-loop	H2a		H1	11		3	II		III	2007	28	55.8333	Belarus
631	D-loop	H3		H5	11		3	II			2007	29.25	55.3333	Belarus
632	D-loop	H6		H1	11		3	II			2007	28	55.5	Belarus
633	D-loop	H4a		H1	11		2	II			2007	30.25	54.6667	Belarus
634	D-loop	H2a		H1	9		3	I			2007	24.1637	52.8732	Belarus
635	D-loop	H2a		H1	9		3	I			2007	24.337	52.8781	Belarus
636	D-loop	H2a		H1	9		3	I			2007	24.107	52.8831	Belarus
637	D-loop/Fgs	H2a	H2a.2	H1	11	5 (BEL-N)	3	II		III	2007	28	55.8333	Belarus
638	D-loop/Fgs	H2a	H2a.1	H1	9	4 (POL-E/BEL-W)	3	I		III	2007	23.9714	52.4336	Belarus
639	D-loop/Fgs	H2a	H2a.2	H1	9	4 (POL-E/BEL-W)	3	I		III	2007	23.9123	52.6711	Belarus
640	D-loop/Fgs	H3	H3.2	H5	11	5 (BEL-N)	3	II		III	2007	30.25	55.3333	Belarus
641	D-loop/Fgs	H6	H6.1	H1	11	5 (BEL-N)	3	II		III	2007	28	55.8333	Belarus
642	D-loop	H2a		H1	10		3	II			2007	34.5	58.8333	Russia
643	D-loop/Fgs	H2a	H2a.8	H1	9	4 (POL-E/BEL-W)	3	I		III	2007	24.3148	52.9102	Belarus
644	D-loop/Fgs	H6	H6.1	H1	11	5 (BEL-N)	3	II		III	2007	28.5	54.3333	Belarus
645	D-loop/Fgs	H2a	H2a.2	H1	11	5 (BEL-N)	3	II		III	2007	28	55.8333	Belarus
646	D-loop/Fgs	H2a	H2a.9	H1	11	5 (BEL-N)	3	II			2007	28	55.8333	Belarus
647	D-loop/Fgs	H2a	H2a.1	H1	9	4 (POL-E/BEL-W)	3	I		III	2007	23.9698	52.8674	Belarus
648	D-loop	H2a		H1	9		3	I			2007	24.1423	52.8724	Belarus
649	D-loop	H2a		H1	9		3	I			2007	23.9591	52.7426	Belarus
650	D-loop/Fgs	H3	H3.1	H5	11	5 (BEL-N)	3	II		III	2007	30.25	55.3333	Belarus
651	D-loop	H2a		H1	9		3	I			2007	23.9262	52.6095	Belarus
652	D-loop	H3		H5	9		3	I			2007	24.3567	52.8592	Belarus
653	D-loop	H2a		H1	9		3	I			2007	23.9484	52.8683	Belarus
654	D-loop	H2a		H1	9		3	I		III	2007	24.167	52.8116	Belarus
655	D-loop	H2a		H1	9		3	I		III	2007	24.0404	52.8231	Belarus
656	D-loop	H3		H5	11		3	II			2007	30.1667	55.5667	Belarus
657	D-loop	H6		H1	12		3	II			2007	30	51.6667	Belarus
658	D-loop/Fgs	H6	H6.2	H1	11	5 (BEL-N)	3	II		III	2009	28.25	56.1667	Russia
659	D-loop	H8a		H1	9		3	I		III	2008	24.5	53	Belarus
660	D-loop/Fgs	H2a	H2a.2	H1	12	6 (BEL-S)	3	II		III	2009	30.6667	51.6667	Ukraine
661	D-loop	H3		H5	12		3	II		III	2009	30.5833	51.3333	Ukraine
662	D-loop	H2a		H1	9		3	I			2007	25.4818	51.8472	Ukraine
663	D-loop	H3		H5	12		3	III			2009	34.1833	52.349	Russia
664	D-loop	H6		H1	10		3	II			2010	29.8667	58.8833	Russia
665	D-loop	H2a		H1	11		3	II			2009	28.25	56.1667	Russia
666	D-loop/Fgs	H1a	H1a.1	H2	9	4 (POL-E/BEL-W)	1	I		III	2008	24.5	53	Belarus
667	D-loop/Fgs	H6	H6.1	H1	11	5 (BEL-N)	3	II		III	2008	27.25	54	Belarus
668	D-loop/Fgs	H8a	H8a.1	H1	12	6 (BEL-S)	3	II		III	2008	30.25	52.1667	Belarus
669	D-loop/Fgs	H2a	H2a.8	H1	12	6 (BEL-S)	3	II			2009	30.5833	51.3333	Ukraine
670	D-loop/Fgs	H2a	H2a.2	H1	9	4 (POL-E/BEL-W)	3	I			2008	24.5	53	Belarus
671	D-loop	H3		H5	12		3	II			2009	30.5833	51.3333	Ukraine
672	D-loop	H8a		H1	12		3	II			2007	30	51.6667	Belarus
673	D-loop	H3		H5	11		3	II			2007	29.7833	55.45	Belarus
674	D-loop/Fgs	H3	H3.1	H5	11	5 (BEL-N)	3	II		III	2007	30.25	55.6667	Belarus
675	D-loop	H3		H5	11		3	II			2007	30.25	54.6667	Belarus
676	D-loop	H2a		H1	9		3	I			2007	24.3576	52.8157	Belarus
677	D-loop	H8a		H1	12		3	II			2007	29.5	51.5	Belarus
678	D-loop	H3		H5	11		3	II			2007	29.75	54.8333	Belarus
679	D-loop	H2a		H1	9		3	I			2007	23.9624	52.8099	Belarus
680	D-loop	H6		H1	9		3	I			2007	24.25	52.5	Belarus
681	D-loop	H8a		H1	12		3	II			2007	30	51.6667	Belarus
682	D-loop	H3		H5	12		3	II			2007	29.5	51.5	Belarus
683	D-loop	H3		H5	11		3	II			2007	29.75	54.8333	Belarus
684	D-loop/Fgs	H6	H6.1	H1	11	5 (BEL-N)	3	II		III	2008	26.75	55.1667	Belarus
685	D-loop/Fgs	H2a	H2a.2	H1	9	4 (POL-E/BEL-W)	3	I		III	2007	23.9903	52.7163	Belarus
687	D-loop	H6		H1	11		3	II			2008	28.5	56.3333	Russia
688	D-loop/Fgs	H3	H3.1	H5	11	5 (BEL-N)	3	II		III	2008	26.75	54.9167	Belarus
689	D-loop	H6		H1	11		3	II			2008	28.5	55.1667	Belarus
690	D-loop	H2a		H1	9		3	I			2007	23.8268	52.5437	Belarus
698	D-loop	H2a		H1	9		3	I	II		2008	23.7228	52.6459	Poland
699	D-loop	H3		H5	9		3	I	II		2009	23.7539	52.7204	Poland
818	D-loop	H3		H5	11		3	II			2007	30.2016	55.1848	Belarus
825	D-loop	H3		H5	11		3	II			2007	30.2016	55.1848	Belarus
1039	D-loop	H2a		H1	9		3	I			2007	23.9903	52.7163	Belarus
1050	D-loop/Fgs	H8a	H8a.2	H1	9	4 (POL-E/BEL-W)	3	I			2007	24.0404	52.8231	Belarus
1053	D-loop/Fgs	H1a	H1a.1	H2	9	4 (POL-E/BEL-W)	1	I			2007	23.9443	52.6284	Belarus
1057	D-loop/Fgs	H3	H3.1	H5	9	4 (POL-E/BEL-W)	3	I			2007	24.167	52.8116	Belarus
1058	D-loop	H3		H5	9		3	I			2007	25.3975	52.2895	Belarus
1090	D-loop	H3		H5	11		3	II			2008	27.6334	55.6227	Belarus
1091	D-loop	H6		H1	11		3	II			2008	27.6334	55.6227	Belarus
1105	D-loop	H6		H1	10		3	II			2008	28.3345	57.8167	Russia
1108	D-loop/Fgs	H9	H9	H1	11	5 (BEL-N)	3	II		III	2008	26.8433	55.1134	Belarus
1126	D-loop/Fgs	H3	H3.1	H5	11	5 (BEL-N)	3	II		III	2008	26.9401	54.8793	Belarus
1178	D-loop	H3		H5	12		3	II			2008	29.749	52.6267	Belarus
1181	D-loop	H3		H5	11		3	III			2008	32.8748	54.6384	Russia
1183	D-loop	H10		H6	11		5	III			2008	34.2967	55.1929	Russia
1184	D-loop	H3		H5	11		3	III			2008	34.1891	55.6914	Russia
1185	D-loop	H2a		H1	11		3	III			2008	32.6677	54.9883	Russia
1187	D-loop	H3		H5	11		3	II			2008	31.4422	54.5703	Russia
1188	D-loop	H3		H5	11		3	III			2008	32.3269	55.0355	Russia
1193	D-loop	H3		H5	11		3	III			2008	32.4374	54.4083	Russia
1213	D-loop	H2a		H1	11		3	III			2008	32.685	55.0593	Russia
1224	D-loop	H6		H1	11		3	II			2008	29.3652	56.3369	Russia
1258	D-loop/Fgs	H2a	H2a.2	H1	9	4 (POL-E/BEL-W)	3	I		III	2008	24.0943	53.0358	Belarus
1434	D-loop/Fgs	H2a	H2a.2	H1	11	5 (BEL-N)	3	II		III	2009	27.6843	55.1391	Belarus
1462	D-loop	H2a		H1	11		3	III			2009	32.0504	54.7903	Russia
1463	D-loop	H2a		H1	11		3	II			2009	31.0571	54.9489	Russia
1470	D-loop/Fgs	H2a	H2a.2	H1	13	7 (UKR-E)	3	III		III	2009	41.8259	47.6853	Russia
1482	D-loop	H3		H5	12		3	III			2009	34.4161	53.2635	Russia
1487	D-loop	H3		H5	11		3	II			2009	29.8757	56.0754	Russia
1498	D-loop	H3		H5	10		3	II			2009	31.5621	58.611	Ukraine
1503	D-loop	H3		H5	12		3	II			2009	31.2893	51.4982	Ukraine
1505	D-loop/Fgs	H3	H3.1	H5	12	6 (BEL-S)	3	II		III	2009	30.2219	51.2763	Ukraine
1514	D-loop	H3		H5	10		3	II			2009	29.9186	58.8324	Russia
1516	D-loop	H3		H5	12		3	III			2009	33.2691	53.0409	Russia
1518	D-loop	H2a		H1	11		3	III			2009/2010	35.2063	56.4083	Russia
1519	D-loop	H3		H5	11		3	III			2009/2011	34.3283	56.2584	Russia
1521	D-loop	H3		H5	10		3	II			2009/2012	35.7608	58.4064	Russia
1566	D-loop	H6		H1	10		3	II			2009	30.119	59.1053	Russia
1570	D-loop/Fgs	H1b	H1b.2	H2	14	8 (UKR-S)	1	II		III	2008	30.7233	46.4825	Ukraine
1571	D-loop/Fgs	H6	H6.1	H1	14	8 (UKR-S)	3	II		II	2010	28.8502	45.3502	Ukraine
1574	D-loop/Fgs	H2a	H2a.1	H1	14	8 (UKR-S)	3	II		III	2008	29.4424	47.3179	Ukraine
1588	D-loop/Fgs	H2a	H2a.4	H1	13	7 (UKR-E)	3	III		III	2009	39.5181	48.7133	Ukraine
1590	D-loop	H2a		H1	14		3	II			2014	26.2353	47.3649	Romania
1591	D-loop	H2a		H1	14		3	II			2014	26.2899	47.7359	Romania
1594	D-loop	H6		H1	14		3	II			2015	25.3369	47.6323	Romania
1596	D-loop	H2a		H1	14		3	II			2015	25.5714	47.6571	Romania
1597	D-loop	H2a		H1	14		3	II			2014	25.8174	47.8113	Romania
1599	D-loop	H2a		H1	14		3	II			2015	25.2698	47.7768	Romania
1600	D-loop	H2a		H1	14		3	II			2015	25.5708	47.5257	Romania
1603	D-loop	H2a		H1	14		3	II			2015	26.2481	47.6762	Romania
1606	D-loop	H2a		H1	14		3	II			2015	25.5767	47.645	Romania
1611	D-loop	H2a		H1	14		3	II			2015	25.4104	47.5389	Romania
1612	D-loop	H2a		H1	14		3	II			2014	26.1963	47.8647	Romania
1613	D-loop	H6		H1	14		3	II			2014	26.494	45.4184	Romania
1629	D-loop/Fgs	H4b	H4b.2	H1	2	1 (POL-N)	2	I	I	I	2014	17.0513	53.1072	Poland
1632	D-loop/Fgs	H13	H13	H2	2	1 (POL-N)	1	I	I	I	2014	16.4656	53.0433	Poland
1633	D-loop/Fgs	H2a	H2a.3	H1	1	1 (POL-N)	3	I	I	I	2014	17.3373	54.5267	Poland
1634	D-loop/Fgs	H2a	H2a.3	H1	1	1 (POL-N)	3	I	I	I	2014	17.5057	54.6327	Poland
1636	D-loop	H4a		H1	1		2	I	I		2014	16.8615	54.4004	Poland
1637	D-loop/Fgs	H4a	H4a	H1	1	1 (POL-N)	2	I	I	I	2014	17.2934	54.3777	Poland
1638	D-loop/Fgs	H2a	H2a.3	H1	1	1 (POL-N)	3	I	I	I	2014	17.1108	54.4957	Poland
1639	D-loop	H2a		H1	1		3	I	I		2014	16.9265	54.5453	Poland
1643	D-loop	H4a		H1	1		2	I	I		2014	16.8862	54.4478	Poland
1644	D-loop	H2a		H1	1		3	I	I		2014	17.1231	54.4728	Poland
1646	D-loop	H4a		H1	1		2	I	I		2014	17.2934	54.3777	Poland
1648	D-loop	H3		H5	1		3	I	I		2014	17.639	54.5902	Poland
1649	D-loop/Fgs	H4b	H4b.2	H1	1	1 (POL-N)	2	I	I	I	2014	17.1296	54.4585	Poland
1650	D-loop	H2a		H1	1		3	I	I		2014	16.774	54.4543	Poland
1651	D-loop/Fgs	H3	H3.1	H5	1	1 (POL-N)	3	I	I	I	2014	16.7353	54.4348	Poland
1652	D-loop	H4a		H1	1		2	I	I		2014	17.7221	54.7221	Poland
1655	D-loop	H3		H5	2		3	I	I		2014	17.0005	53.1723	Poland
1658	D-loop	H4a		H1	2		2	I	I		2014	16.5555	53.069	Poland
1659	D-loop	H4a		H1	2		2	I	I		2014	16.7382	53.151	Poland
1660	D-loop	H4a		H1	2		2	I	I		2014	16.7382	53.151	Poland
1662	D-loop	H2a		H1	5		3	I	II		2014	18.2365	51.8195	Poland
1663	D-loop	H2a		H1	1		3	I	I		2014	18.9323	53.7264	Poland
1664	D-loop	H4a		H1	1		2	I	I		2014	18.9323	53.7264	Poland
1665	D-loop	H4a		H1	1		2	I	I		2014	19.4464	53.8689	Poland
1668	D-loop	H4a		H1	4		2	I	I		2014	18.6002	53.0134	Poland
1669	D-loop	H4a		H1	1		2	I	I		2014	19.1481	53.9488	Poland
1670	D-loop	H4a		H1	1		2	I	I		2014	19.1481	53.9488	Poland
1671	D-loop	H1a		H2	1		1	I	I		2014	19.3974	53.7096	Poland
1672	D-loop	H1a		H2	1		1	I	I		2014	19.3255	53.9491	Poland
1673	D-loop	H4b		H1	4		2	I	I		2014	18.499	52.5511	Poland
1674	D-loop	H14		H1	4		2	I	I		2014	18.499	52.5511	Poland
1675	D-loop	H2a		H1	4		3	I	I		2014	18.499	52.5511	Poland
1678	D-loop	H14		H1	4		2	I	I		2014	18.499	52.5511	Poland
1679	D-loop	H4a		H1	4		2	I	I		2014	18.499	52.5511	Poland
1680	D-loop	H4a		H1	6		2	I	II			19.4948	51.0706	Poland
1682	D-loop	H1a		H2	4		1	I	II		2014	20.499	52.5511	Poland
1683	D-loop	H1a		H2	6		1	I	II		2014	20.5265	50.5203	Poland
1685	D-loop	H2a		H1	6		3	I	II		2014	20.5265	50.5203	Poland
1686	D-loop	H4b		H1	6		2	I	II		2014	20.7512	50.5965	Poland
1689	D-loop	H4b		H1	6		2	I	II		2014	20.8079	50.8023	Poland
1690	D-loop	H2a		H1	6		3	I	II		2014	20.7512	50.5965	Poland
1691	D-loop	H2a		H1	6		3	I	II		2014	20.5265	50.5203	Poland
1692	D-loop	H2a		H1	6		3	I	II		2014	20.5265	50.5203	Poland
1693	D-loop	H4a		H1	4		2	I	II		2015	19.5715	52.6122	Poland
1696	D-loop	H6		H1	4		3	I	II		2015	19.9024	52.4155	Poland
1699	D-loop	H2a		H1	4		3	I	II		2014	20.0346	52.662	Poland
1701	D-loop	H1a		H2	4		1	I	II		2014	19.4626	52.6135	Poland
1704	D-loop	H4a		H1	4		2	I	II		2015	19.5715	52.6122	Poland
1706	D-loop	H2a		H1	7		3	I	II		2014	20.6034	49.9647	Poland
1708	D-loop	H2a		H1	7		3	I	II		2015	20.9397	49.8402	Poland
1709	D-loop	H2a		H1	7		3	I	II		2014	21.1415	50.0855	Poland
1710	D-loop	H2a		H1	7		3	I	II		2015	20.9864	50.1746	Poland
1712	D-loop	H2a		H1	7		3	I	II		2014	20.9864	50.1746	Poland
1713	D-loop	H2a		H1	7		3	I	II		2015	21.3876	50.0211	Poland
1717	D-loop	H2a		H1	7		3	I	II		2014	21.5981	49.6052	Poland
1718	D-loop	H2a		H1	7		3	I	II		2015	20.9397	49.8402	Poland
1719	D-loop	H2a		H1	7		3	I	II		2014	21.4637	50.0143	Poland
1720	D-loop	H2a		H1	7		3	I	II		2014	21.7323	49.74	Poland
1721	D-loop	H6		H1	7		3	I	II		2014	21.5532	49.5275	Poland
1722	D-loop/Fgs	H2a	H2a.4	H1	7	3 (POL-S)	3	I	II	II	2015	21.4332	49.8074	Poland
1723	D-loop/Fgs	H6	H6.1	H1	7	3 (POL-S)	3	I	II	II		21.7996	49.6035	Poland
1724	D-loop	H1b		H2	7		1	I	II		2015	20.7391	49.9983	Poland
1726	D-loop	H2a		H1	7		3	I	II		2014	21.7323	49.74	Poland
1729	D-loop/Fgs	H1a	H1a.1	H2	13	7 (UKR-E)	1	III		III	2014	36.2343	50.0954	Ukraine
1941	D-loop/Fgs	H6	H6.1	H1	15	9 (HUN)	3	II		II		20.4872	48.4775	Hungary
1942	D-loop	H6		H1	15		3	II				20.7061	48.5353	Hungary
1943	D-loop	H2a		H1	15		3	II				20.4161	48.4397	Hungary
1944	D-loop/Fgs	H2a	H2a.10	H1	15	9 (HUN)	3	II		II		20.5786	48.4342	Hungary
1945	D-loop	H2a		H1	15		3	II				20.7725	48.4483	Hungary
1946	D-loop/Fgs	H2a	H2a.10	H1	15	9 (HUN)	3	II		II		20.7333	48.4561	Hungary
1947	D-loop	H6		H1	15		3	II				20.6417	48.4631	Hungary
1948	D-loop/Fgs	H2a	H2a.10	H1	15	9 (HUN)	3	II		II		20.6275	48.4831	Hungary
1949	D-loop/Fgs	H2a	H2a.10	H1	15	9 (HUN)	3	II		II		20.6944	48.4667	Hungary
1950	D-loop	H6		H1	15		3	II				17.2667	47.2444	Romania
1951	D-loop/Fgs	H2a	H2a.10	H1	15	9 (HUN)	3	II		II		17.1653	47.1604	Hungary
1952	D-loop	H15		H2	15		1	II				17.2947	47.2714	Hungary
1953	D-loop	H2a		H1	15		3	II				17.4531	46.0331	Hungary
1955	D-loop	H2a		H1	15		3	II				17.8422	46.0275	Hungary
1956	D-loop/Fgs	H6	H6.1	H1	15	9 (HUN)	3	II		II		17.8278	45.9644	Romania
1957	D-loop	H6		H1	15		3	II				17.7969	45.9917	Romania
1958	D-loop	H6		H1	15		3	II				17.7778	45.9867	Hungary
1959	D-loop/Fgs	H2a	H2a.10	H1	15	9 (HUN)	3	II		II		17.8328	45.95	Hungary
1960	D-loop/Fgs	H6	H6.1	H1	15	9 (HUN)	3	II		II		17.8664	45.9581	Hungary
1961	D-loop	H6		H1	15		3	II				20.6553	48.4617	Hungary
1962	D-loop	H2c		H1	15		3	II				17.4764	47.17	Hungary
1963	D-loop	H2c		H1	15		3	II				17.4639	47.1622	Hungary
1964	D-loop	H6		H1	15		3	II				17.3097	47.1053	Hungary
1965	D-loop	H2a		H1	15		3	II				17.8161	45.9869	Hungary
1966	D-loop	H2c		H1	15		3	II				17.4161	47.1667	Hungary
1967	D-loop	H2a		H1	15		3	II				17.2211	47.2036	Hungary
1968	D-loop	H2a		H1	15		3	II				17.8131	45.9606	Hungary
1969	D-loop	H6		H1	15		3	II				17.2753	47.1033	Hungary
1970	D-loop/Fgs	H2c	H2c.1	H1	15	9 (HUN)	3	II		II		17.2211	45.1964	Hungary
1971	D-loop	H6		H1	15		3	II				17.2705	47.0956	Hungary
1972	D-loop	H2a		H1	15		3	II				17.3269	47.1542	Hungary
1973	D-loop	H2c		H1	15		3	II				17.4478	47.1989	Hungary
1974	D-loop	H2c		H1	15		3	II				17.3036	47.2372	Hungary
1975	D-loop	H6		H1	15		3	II				17.2189	47.2111	Romania
1976	D-loop/Fgs	H2c	H2c.2	H1	15	9 (HUN)	3	II		II		17.3886	47.1894	Hungary
1977	D-loop/Fgs	H2c	H2c.2	H1	15	9 (HUN)	3	II		II		17.3525	47.2572	Hungary
1978	D-loop	H6		H1	15		3	II				17.3817	47.1822	Hungary
1979	D-loop	H2a		H1	15		3	II				17.8175	45.9811	Hungary
1980	D-loop	H2a		H1	15		3	II				17.8264	45.9639	Hungary
1981	D-loop/Fgs	H6	H6.1	H1	15	9 (HUN)	3	II		II		17.2606	47.0955	Romania
1982	D-loop	H2a		H1	15		3	II				17.4804	46.0351	Hungary
1984	D-loop	H2c		H1	15		3	II				17.2859	47.1035	Hungary
1985	D-loop	H2c		H1	15		3	II				17.4547	47.1725	Hungary
1986	D-loop	H6		H1	15		3	II				17.2586	47.1664	Hungary
1987	D-loop	H6		H1	15		3	II				17.1653	47.1601	Hungary
1988	D-loop	H6		H1	15		3	II				17.2761	47.1031	Hungary
1989	D-loop	H2c		H1	15		3	II				17.3164	47.2439	Hungary
1990	D-loop/Fgs	H6	H6.1	H1	15	9 (HUN)	3	II		II		17.2933	47.2917	Hungary
1991	D-loop	H2c		H1	15		3	II				17.2669	47.1931	Hungary
1992	D-loop/Fgs	H6	H6.1	H1	15	9 (HUN)	3	II		II		17.4835	45.5839	Romania
1993	D-loop	H6		H1	15		3	II				17.3014	47.1672	Romania
1994	D-loop	H6		H1	15		3	II				17.1837	47.1437	Hungary
1995	D-loop/Fgs	H2a	H2a.10	H1	15	9 (HUN)	3	II		II		19.5947	47.2994	Hungary
1996	D-loop	H6		H1	15		3	II				21.2249	46.4622	Hungary
1999	D-loop	H2a		H1	15		3	II				21.2248	46.4626	Hungary
2000	D-loop	H2a		H1	15		3	II				18.5156	46.0242	Hungary
2001	D-loop	H2a		H1	15		3	II				18.5553	46.0354	Hungary
2002	D-loop	H2a		H1	15		3	II				18.5624	46.0427	Hungary
2004	D-loop	H2a		H1	15		3	II				18.5714	46.0429	Hungary
2005	D-loop	H9		H1	15		3	II				21.2302	46.4246	Hungary
2006	D-loop	H9		H1	15		3	II				21.2312	46.4225	Hungary
2009	D-loop	H9		H1	15		3	II				21.2244	46.4746	Hungary
2010	D-loop	H9		H1	15		3	II				21.2324	46.4825	Hungary
2012	D-loop	H2a		H1	15		3	II				21.1919	48.1751	Hungary
2013	D-loop	H2a		H1	15		3	II				20.4035	48.1943	Hungary
2014	D-loop	H6		H1	15		3	II				20.4042	48.0434	Hungary
2018	D-loop	H6		H1	15		3	II				20.3052	48.2319	Hungary
2019	D-loop	H6		H1	15		3	II				20.5942	47.3851	Hungary
2022	D-loop/Fgs	H6	H6.1	H1	15	9 (HUN)	3	II		II		22.0034	47.3522	Hungary
2024	D-loop/Fgs	H2a	H2a.3	H1	15	9 (HUN)	3	II		II		21.513	47.2832	Hungary
2025	D-loop/Fgs	H2a	H2a.3	H1	15	9 (HUN)	3	II		II		21.5203	47.2831	Hungary
2035	D-loop/Fgs	H6	H6.1	H1	15	9 (HUN)	3	II		II		21.4837	47.5409	Hungary
2037	D-loop	H2a		H1	15		3	II				22.0622	48.2013	Hungary
2038	D-loop	H9		H1	15		3	II				22.181	48.1907	Hungary

## Sheet: Table description
Animal ID - sample number
Marker - marker used in analyses: D-loop - full sequence of control region, Fgs - full sequence of mitogenome
Haplotype D-loop - haplotype number of control region sequence
Haplotype Fgs - haplotype of full mitogenomic sequence
Pop ID D-loop - population number based on D-loop marker
Pop ID Fgs - pupulaton name based on mitogenomic sequence
Clade - phylogenetic clade distinguished based on tree constructed in MrBayes
Geneland D-loop - genetic group distinquished by the Geneland analis for all D-loop sequence
Geneland D-loop - genetic group distinquished by the Geneland analis for D-loop sequence only from Poland
Geneland Fgs - genetic group distinquished by the Geneland analis for mitogenomic sequence
Year - year of sampling
X, Y - geographical coordinates
Country - country of origin of sample
